# Supplementary material for: Early warning signals in motion inference
Source: PLoS Comput Biol. 2020 May 29;16(5):e1007821. doi: 10.1371/journal.pcbi.1007821 (PMC7259514; doi:10.1371/journal.pcbi.1007821)
Supplement: S1 Table — (XLSX) [file pcbi.1007821.s017.xlsx]

## Sheet: Sheet1
Response times (mean±ste) for fold-transition and uncorrelated transition simulations per participant
Participant	Fold transition timing	uncorrelated transition timing	p-value
1	1.16±0.002	1.23±0.002	0.01
2	1.17±0.002	1.29±0.002	10^{-5}
3	1.08±0.002	1.20±0.002	2*10^{-4}
4	1.12±0.002	1.29±0.002	10^{-8}
5	1.04±0.002	1.17±0.002	10^{-6}
6	1.12±0.002	1.20±0.002	0.001
7	1.12±0.002	1.22±0.002	0.001
8	1.21±0.002	1.25±0.002	0.054
9	1.23±0.002	1.28±0.002	0.043
10	1.06±0.002	1.18±0.002	10^{-5}
11	1.19±0.002	1.25±0.002	0.014
12	1.26±0.002	1.37±0.002	2*10^{-4}
